# Supplementary material for: Regulation of a Novel Splice Variant of Early Growth Response 4 (EGR4-S) by HER+ Signalling and HSF1 in Breast Cancer
Source: Cancers (Basel). 2022 Mar 18;14(6):1567. doi: 10.3390/cancers14061567 (PMC8946690; doi:10.3390/cancers14061567)
Supplement: Supplementary file 1 [file cancers-14-01567-s001.zip]

Archive with 2 entries (2 files):
- cancers-1517940. supplementary.pdf
- cancers-1517940.WB figurespdf.pdf
